# Supplementary material for: A Content Analysis of Persuasive Appeals Used in Media Campaigns to Encourage and Discourage Sugary Beverages and Water in the United States
Source: Int J Environ Res Public Health. 2023 Jul 13;20(14):6359. doi: 10.3390/ijerph20146359 (PMC10379826; doi:10.3390/ijerph20146359)
Supplement: Supplementary file 1 [file ijerph-20-06359-s001.zip]

Archive with 1 entries (1 files):
- ijerph-2321332-supplementary.pdf
